# Supplementary material for: Influenza Vaccination and COVID-19 Mortality in the USA: An Ecological Study
Source: Vaccines (Basel). 2021 Apr 24;9(5):427. doi: 10.3390/vaccines9050427 (PMC8145634; doi:10.3390/vaccines9050427)
Supplement: Supplementary file 1 [file vaccines-09-00427-s001.zip]

Archive with 1 entries (1 files):
- vaccines-1179756-supplementary.pdf
